# Supplementary material for: Pseudomonas cold shock proteins suppress bacterial effector translocation in Nicotiana benthamiana
Source: Front Microbiol. 2025 Jan 23;16:1539906. doi: 10.3389/fmicb.2025.1539906 (PMC11799257; doi:10.3389/fmicb.2025.1539906)
Supplement: Supplementary file 1 [file Table_1.XLSX]

## Sheet: Primers
Table S1. Primers used in this study
Primers	Sequnce(5'-3')	Purpose	Source
CspA_DC3000-F	CACCATGTCTAATCGCCAAACCGGCACC	Clone CDS of CspA for transient expression	This study
CspA_DC3000-R	GTCAACGCGAACTTGTTCTGCTTGC
CspB_DC3000-F	CACCATGTCCAATCGCCAAACTGGTACCGTT	Clone CDS of CspB for transient expression	This study
CspB_DC3000-R	GATAACTTGAACTTCTTCAGCTTGCATGCCT
CspC_DC3000-F	CACCATGGCTGAACGTCAGAGCGGCAC	Clone CDS of CspC for transient expression	This study
CspC_DC3000-R	GCCTTCGGCGTGTACTTCGTCAG
CspA_del_Pf0-1-F	AGGGTATTCTAGATGCACAAGTTCGC	For mutation of cspA from Pf0-1	This study
CspA_del_Pf0-1-R	AATGCGAATTCCTCCGGGCTGCC
CspB_del_Pf0-1-F	GTACAAGGGATCCAACTTGTAGCTTC	For mutation of cspB from Pf0-1	This study
CspB_del_Pf0-1-R	TCTGGTTCTAGAACGGTGACAAGC
CspC_del_Pf0-1-F	GCTGACGAAGTCATTCTAGAAGCCTG	For mutation of cspC from Pf0-1	This study
CspC_del_Pf0-1-R	ATGGTGCAAGCTTCGTTCACGAGG
qWRKY22-F	AAGGTCCAGCGAAGTCTCTGAGGGTGA	For qPCR assay of WRKY22	This study
qWRKY22-R	AAGAATTCCAATCCTAGCTCTGGCTCCTG
qERF1a-F	GTTAACGCCGTCAAGTTGGT	For qPCR assay of ERF1a	This study
qERF1a-R	AGAGGCGGCACCTCAAATA
qNbEF1α-F	TGGACACAGGGACTTCATCA	For qPCR as reference gene	Cong et al., 2023
qNbEF1α-R	CAAGGGTGAAAGCAAGCAAT
Reference
Cong, S., Li, J. Z., Xiong, Z. Z., & Wei, H. L. (2023).Diverse interactions of five core type III effectors from Ralstonia solanacearum with plants. JGG

## Sheet: Strains 
Table S2. Strains used in this study
Strains	Relative properties	Source
P. syringae pv. tomato
DC3000	Wild type; Rifr	(Cuppels, 1986)
DC3000ΔhopQ1-1	Deletion of hopQ1-1; Rifr	(Oh et al., 2007)
P. fluorescens
Pf0-1	Wild type; Ampr	(Silby et al., 2009)
Pf0-1(pCPP6225)	Pf0-1 carrying pCPP6225; Ampr, Tetr	(Wei et al., 2013)
Pf0-1(pCPP6225+pCPP3221)	Pf0-1 carrying pCPP6225 and pCPP3221; Ampr, Tetr, Spr	(Wei et al., 2013)
Pf0-1(pCPP5316)	Pf0-1 carrying pCPP5316; Ampr, Tetr	(Oh et al., 2007)
Pf0-1ΔfliC	fliC unmarked deletion mutant	(Wei et al., 2013)
Pf0-1ΔcspA	cspA unmarked deletion mutant	This study
Pf0-1ΔcspB	cspB unmarked deletion mutant	This study
Pf0-1ΔcspC	cspC unmarked deletion mutant	This study
Pf0-1ΔcspABC	cspA, cspB, and cspC unmarked deletion mutant	This study
Pf0-1ΔfliCΔcspA	cspA and fliC unmarked deletion mutant	This study
Pf0-1ΔfliCΔcspB	cspB and fliC unmarked deletion mutant	This study
Pf0-1ΔfliCΔcspC	cspC and fliC unmarked deletion mutant	This study
Pf0-1ΔfliCΔcspABC	cspA, cspB, cspC,and fliC unmarked deletion mutant	This study
Pf0-1(pCPP6225+pCPP5372-avrPto)	Pf0-1 carrying pCPP6225 and pCPP5372-avrPto; Gmr, Ampr, Tetr	This study
Pf0-1ΔfliC(pCPP6225+pCPP5372-avrPto)	Pf0-1ΔfliC carrying pCPP6225 and pCPP5372-avrPto; Gmr, Ampr, Tetr	This study
Pf0-1ΔcspABC(pCPP6225+pCPP5372-avrPto)	Pf0-1ΔcspABC carrying pCPP6225 and pCPP5372-avrPto; Gmr, Ampr, Tetr	This study
Pf0-1ΔfliCΔcspABC(pCPP6225+pCPP5372-avrPto)	Pf0-1ΔfliCΔcspABC carrying pCPP6225 and pCPP5372-avrPto; Gmr, Ampr, Tetr	This study
A. tumefacien
GV3101	Wild type; Rifr	Lab stock
GV3101(pEarleyGateS101-CspADC3000)	Rifr, Spr; GV3101 carrying pEarleyGateS101-CspADC3000 vector	This study
GV3101(pEarleyGateS101-CspBDC3000)	Rifr, Spr; GV3101 carrying pEarleyGateS101-CspBDC3000 vector	This study
GV3101(pEarleyGateS101-CspCDC3000)	Rifr, Spr; GV3101 carrying pEarleyGateS101-CspCDC3000 vector	This study
GV3101(pEarleyGateS101-FliC)	Rifr, Spr; GV3101 carrying pEarleyGateS101-FliC vector	(Wei et al., 2013)
GV3101(pEarleyGateS101-SP-FliC)	Rifr, Spr; GV3101 carrying pEarleyGateS101-SP-FliC vector	(Wei et al., 2013)
GV3101(pEarleyGateS101 EV)	Rifr, Spr; GV3101 carrying pEarleyGateS101 empty vector	(Wei et al., 2013)
Escherichia coli
DH5α	F- recA1 endA1 hsdR17 supE44 thi-1 gyrA96 relA1 Δ(argF-lacZYA)I169Φ80lacZ ΔM15	Invitrogen
Reference
Cuppels, D.A. (1986) Generation and characterization of Tn5 insertion mutations in Pseudomonas syringae pv. tomato. Appl. Environ. Microbiol. 51: 323-327.
Oh, H. S., Kvitko, B.H., Morello, J.E., and Collmer, A. (2007). Pseudomonas syringae lytic transglycosylases coregulated with the type III secretion system contribute to the translocation of effector proteins into plant cells. J Bacteriol 189, 8277-8289.
Silby, M.W., Cerdeno-Tarraga, A.M., Vernikos, G.S., Giddens, S.R., Jackson, R.W., Preston, G.M., Zhang, X.X., Moon, C.D., Gehrig, S.M., Godfrey, S.A., Knight, C.G., Malone, J.G., Robinson, Z., Spiers, A.J., Harris, S., Challis, G.L., Yaxley, A.M., Harris, D., Seeger, K., Murphy, L., Rutter, S., Squares, R., Quail, M.A., Saunders, E., Mavromatis, K., Brettin, T.S., Bentley, S.D., Hothersall, J., S…
Wei, H.L., Chakravarthy, S., Worley, J.N., and Collmer, A. (2013). Consequences of flagellin export through the type III secretion system of P seudomonas syringae reveal a major difference in the innate immune systems of mammals and the model plant N icotiana benthamiana. Cell Microbiol 15, 601-618

## Sheet: Plasmids
Table S3. Plasmids used in this study
Plasmids	Relative properties	Source
pK18mobsacB	pMB1 mob sacB; SucS, Kmr	(Schafer et al., 1994)
pK18mobsacB-cspA	pK18mobsacB harboring cspA fragment	This study
pK18mobsacB-cspB	pK18mobsacB harboring cspB fragment	This study
pK18mobsacB-cspC	pK18mobsacB harboring cspC fragment	This study
pRK2013	Helper plasmid; ColE1 replicon TraRK+Mob+; Kmr	(Figurski and Helinski, 1979)
pCPP3234	pVLT35 containing gateway reading frame B cassette and codons 2 to 406 of cya; Spr; Cmr	(Schechter et al., 2004)
pCPP3221	pCPP3234 expressing avrPto-cya; Spr	(Schechter et al., 2004)
pCPP6225	pHIR11 containing unmarked deletions of schA-hopA1; Tcr	(Wei et al., 2013)
pCPP5316	pCPP3234 expressing hopA1-cya; Ampr	(Oh et al., 2007)
pCPP5372-avrPto	pCPP5372 expressing avrPto-ha; Gmr	(Wei et al., 2018)
pEarleyGateS101	Agrobacterium binary gateway vector; Spr	(Earley et al., 2006)
pEarleyGateS101-CspADC3000	pEarleyGateS101 carrying CspA cloned from DC3000	This study
pEarleyGateS101-CspBDC3000	pEarleyGateS101 carrying CspB cloned from DC3000	This study
pEarleyGateS101-CspCDC3000	pEarleyGateS101 carrying CspC cloned from DC3000	This study
Reference
Earley, K.W., Haag, J.R., Pontes, O., Opper, K., Juehne, T., Song, K., and Pikaard, C.S. (2006) Gateway-compatible vectors for plant functional genomics and proteomics. Plant J 45: 616-629.
Figurski, D., and Helinski, D.R. (1979) Replication of an origin-containing derivative of plasmid RK2 dependent on a plasmid function provided in trans. Proc. Natl. Acad. Sci. USA 76: 1648-1652.
Oh, H. S., Kvitko, B.H., Morello, J.E., and Collmer, A. (2007). Pseudomonas syringae lytic transglycosylases coregulated with the type III secretion system contribute to the translocation of effector proteins into plant cells. J Bacteriol 189, 8277-8289.
Schafer, A., Tauch, A., Jager, W., Kalinowski, J., Thierbach, G., and Puhler, A. (1994) Small mobilizeable multi-purpose cloning vectors derived from the Escherichia coli plasmids pK18 and pK19: selection of defined deletions in the chromosome of Corynebacterium glutamicum. Gene 145: 69-73.
Schechter, L.M., Roberts, K.A., Jamir, Y., Alfano, J.R., and Collmer, A. (2004) Pseudomonas syringae type III secretion system targeting signals and novel effectors studied with a Cya translocation reporter. J. Bacteriol. 186: 543-555.
Wei, H.L., Chakravarthy, S., Worley, J.N., and Collmer, A. (2013). Consequences of flagellin export through the type III secretion system of P seudomonas syringae reveal a major difference in the innate immune systems of mammals and the model plant N icotiana benthamiana. Cell Microbiol 15, 601-618
Wei, H.L., Zhang, W., and Collmer, A. (2018). Modular Study of the Type III Effector Repertoire in Pseudomonas syringae pv. tomato DC3000 Reveals a Matrix of Effector Interplay in Pathogenesis. Cell rep 23, 1630-1638

## Sheet: Peptides
Table S4. Synthetic peptides used in this study.
Peptides	Description	Manufacturer	Reference
QRLSTGSRINSAKDDAAGLQIA	flg22	Genscript	(Sun et al., 2013)
VKWFNAEKGFGFITP	csp15	Genscript	(Wang et al., 2016)
AVGTVKWFNAEKGFGFITPDDG	csp22	Genscript	(Wang et al., 2016)
Reference
Sun, Y., Li, L., Macho, A. P., Han, Z., Hu, Z., Zipfel, C., Zhou, J. M., and Chai, J. (2013). Structural basis for flg22-induced activation of the Arabidopsis FLS2-BAK1 immune complex. Science, 342, 624–628.
Wang, L., Albert, M., Einig, E., Fürst, U., Krust, D., and Felix, G. (2016). The pattern-recognition receptor CORE of Solanaceae detects bacterial cold-shock protein. Nat. Plants 2, 16185.
